# Supplementary material for: Hyperthermia Influences the Secretion Signature of Tumor Cells and Affects Endothelial Cell Sprouting
Source: Biomedicines. 2023 Aug 12;11(8):2256. doi: 10.3390/biomedicines11082256 (PMC10452125; doi:10.3390/biomedicines11082256)
Supplement: Supplementary file 1 [file biomedicines-11-02256-s001.zip]

Archive with 1 entries (1 files):
- biomedicines-2504595-supplementary.pdf
